# Supplementary material for: Training programs to improve identification of sick newborns and care-seeking from a health facility in low- and middle-income countries: a scoping review
Source: BMC Pregnancy Childbirth. 2021 Dec 14;21:831. doi: 10.1186/s12884-021-04240-3 (PMC8670028; doi:10.1186/s12884-021-04240-3)
Supplement: Supplementary file 3 — Additional file 3. Characteristics of studies on postnatal care providers in low-and middle-income countries (expanded). Expanded results table. [file 12884_2021_4240_MOESM3_ESM.xlsx]

## Sheet: Study population and setting
Additional file 3. Characteristics of studies on newborn care providers in low-and middle-income countries (expanded)
Publication (Authors, Year)	Country	Study design	Study objective	Training and Intervention									Results
				Type of PNC provider evaluated	Intervention or training program evaluated	Training duration	Content of training	Routine monitoring and refresher training	Number of post-natal care visits	Specific content of post-natal care visits	Mitigation of potential barriers to post-natal intervention (e.g., transport, travel time and community perception of CHW and hospital care)	Method of outcome measurement	Provider knowledge of newborn danger signs	Caregiver knowledge of newborn danger signs	Provider identification of newborns with serious illness	Caregiver identification of newborns with serious illness	Care seeking at a health facility for neonatal complications
Ansah et al. 2014	Ghana	Cluster RCT	To evaluate the implementation of the assessment and referral component of the Newhints intervention and inform scale-up and implementation of this core component in other settings	Community-based surveillance volunteers (CBSV)	Training program for home visits by CBSVs as a strategy to improve newborn survival	9 days	1st phase (3 days): behaviour change communication, counselling skills, promotion of essential newborn care (ENC) practices and saving for emergencies in pregnancy, childbirth and for the newborn 2nd phase (4 days): assessment and referrals including interactive practical newborn assessment video exercises using the WHO Integrated Management of Childhood Illnesses (IMCI) Computerized Adaptation a…	CBSVs were supervised by trained district-based project supervisors (DiPS) who visited CBSVs monthly. Their supervision included replenishing CBSV supplies as well as joining them on a repeat home visit and providing supportive supervision, observing and recording their performance on a structured directly observed supervision (DOS) form and providing feedback at the end of the session. The DiPS …	2 antenatal and 3 postnatal home visits in the first week after birth	Promote ENC practices through five home visits (two in pregnancy and three in the first week after birth) to weigh and assess newborns for ten key danger signs and refer to health facilities when any sign was present.	CBSVs discussed perceptions of vulnerability around newborns to emphasize the need for prompt compliance with referrals and barriers such as cost and distance ceased to be important considerations once the baby’s illness was perceived to be severe. CBVS also provided support by contacting other family members, directly helping with loans and gift money or arranging a vehicle to hospital.	CBSV assessment compared to DiPS; DiPS assessment was also compared to physician assessment.	Not assessed	Not assessed	CBSV assessments strongly agreed with the DiPS assessments made during the DOS visits; with coefficients of agreement between the two ranging between 0.75 for count of respiratory rates and 1.0 for lethargy (or when baby moves only when stimulated) or vLBW babies, indicating excellent to near perfect agreement. Apart from observing for local infections, the sensitivities of CBSVs' diagnosis for s…	Not assessed	Not assessed
Bang et al. 2005a	India	Prospective study	To determine whether HBNC affects the larger problem of neonatal morbidity using the data from the Gadchiroli field trial. Specific objectives were: to evaluate the effect of HBNC on the incidence of 17 neonatal morbidities; the burden of morbidity; and the proportion of morbidity-free neonates. To assess whether the effect can be explained by % coverage of mothers and neonates by different inter…	Village health worker (VHW)	Health education including on newborn danger signs introduced in 3rd year of intervention	6 months	Female VHWs trained to take histories of pregnant women, observe the process of labour, examine neonates, record findings and understand case management of pneumonia in children, including neonates. Also trained to advise, demonstrate and help mothers in neonatal care at home, identify neonatal morbidities such as asphyxia, prematurity, birth weight <2000 g, sepsis, hypothermia, breast feeding pr…	A physician made home visits every 2 weeks to record observations and on-site training and economic incentives/disincentives were used to ensure the completeness and quality of the observations.	8 home visits (Day 0 and then 7 more up to the 28th day)	Meetings of pregnant women and grandmothers occured every 4 months with information and demonstrations on nutrition, weight gain during pregnancy, antenatal care, preparation for delivery and the baby, breast feeding, keeping the baby warm, cleanliness, danger signals and seeking early care from the VHW. Songs, role-plays, games, slide shows, posters, demonstration, case stories and experience sh…	None specified	Mothers’ knowledge and practices were evaluated only in the third year, practices were compared to assessment by VHW supervisor, unclear when outcome data was collected/how long after health education was provided.	Not assessed	% mothers with correct response: Danger signals in baby when the VHW should be called: 77.3%	Not assessed	% mothers with correct response: VHW was called if baby was sick: 87.2%	Not assessed
Bang et al. 2005b	India	Retrospective	To determine if it is possible to monitor neonates in their community and identify suspected sepsis cases and to determine the proportion of parents that agree to hospitalization of neonates with suspected sepsis, the proportion that accept home-based treatment by the VHWs, and the proportion that refuse both.	Village health worker (VHW)	VHW home visits including assessment of newborn for sepsis.	2 months of training to diagnose and treat sepsis	Training occured in stages. VHWs trained to take a history, examine a mother and newborn, and record data. VHWs were taught to give intramuscular vitamin K. Once they had successfully completed 10 injections to newborns in their village in the presence of the field supervisor without any error, they were certified to give injection of vitamin K independently on the day of birth. VHWs were trained…	Close field supervision of VHWs, continued training, education of community and families about sepsis management, and regular uninterrupted supplies were maintained.	8 home visits on (days 1, 2, 3, 5, 7, 15, 21, and 28). High-risk neonates (birth weight <2000 g, preterm birth or difficulty in feeding on the day of birth) received additional visits on days 4, 6, 9, 13, 18, and 24. The number of visits was reduced to six, on days 1, 2, 3, 7, 15, and 28, to the rest of the neonates (considered low risk). If parents informed the VHW that the baby is sick, additio…	Home visits including implementation of training to diagnose and treat sepsis; interventions relevant to sepsis management such as health education of mother and family about the five danger signs in baby and care seeking. VHWs monitored all neonates by making repeated home visits and recorded presence or absence of defined signs/symptoms. VHWs were trained to diagnose sepsis if two or more of th…	None specified	Retrospective review of neonatal sepsis cases and correct identification of sepsis by VHW as compared to computer algorithm.	Not assessed	Not assessed	Based on the data recorded by VHWs, the computer algorithm identified 552 neonates with sepsis, giving an incidence of sepsis of 10.5%. Of these 552 cases of sepsis, the VHWs correctly diagnosed 492 (89.1%). VHWs missed 10.9% cases or overdiagnosed 4.2% patients (as compared to diagnosis by computer algorithm).	Not assessed	Of the 492 patients diagnosed by the VHW to have presumed sepsis, parents agreed to and were able to hospitalize only 13 infants (2.6%), but agreed to homebased treatment for almost all infants (91.1%). Of note, in 31 cases (6.3%), parents refused both home and hospital care.
Bang et al. 2005c	India	Retrospective study within intervention arm of HBNC trial	To evaluate the feasibility and effectiveness of HBNC in the management of LBW or preterm neonates in the Gadchiroli field trial, including assessment of VHW ability to accurately diagnose and treat neonatal sepsis in LBWs.	VHW	VHW home visits including correct diagnosis and treatment of sepsis.	As above	As above	As above	The VHW visited the mother and neonate on days 1, 2, 3, 5, 7, 15, 21 and 28. There were additional visits to ‘‘high-risk’’ neonates (days 4, 6, 9, 12, 18 and 24). The baby was weighed every week, and finally on day 28.	Health education; Thermal care; Breastfeeding; Prevention and Management of Infections; Management of neonatal sepsis; Vitamin K injection; Referral Management of neonatal sepsis: All neonates were monitored for the signs of sepsis. Sepsis was diagnosed by VHWs clinically, by using specific criteria. Treatment included two antibiotics. Supportive care included home visits, advice, thermal care an…	None specified	Retrospective review of LBW cases and correct identification of sepsis by VHW as compared to supervisory physician	Not assessed	Not assessed	Among LBW, or preterm or both: Did VHW diagnose sepsis correctly: 94% Did VHW treat sepsis correctly: 95%	Did parents call VHW within 24 hours, when baby had health problems: 68.9%	Not assessed
Baqui et al. 2009a	Bangladesh	Nested within a community- based cluster RCT with three arms: home care, community care and comparison (Baqui et al. 2008b).	To compare the performance of CHWs with 6 weeks of training in assessing neonates using an IMCI-type algorithm, with that of physicians using the same clinical algorithm.	CHWs	Performance of CHWs in assessing neonates using an IMCI-type algorithm, within the home care arm of the trial.	6 weeks	Skills development for behaviour change communication, clinical assessment of neonates, treatment of newborns with injectable antibiotics and record-keeping; hands-on clinical training under supervision in a tertiary care hospital and in households.	Not specified	2 antenatal home visits to promote birth and newborn care preparedness and 3 post-natal home visits (days 1, 3 and 7).	CHWs used a 20-sign clinical algorithm adapted from Bangladesh’s IMCI algorithm to classify sick neonates with very severe disease (VSD) or possible very severe disease (PVSD). Neonates were classified with VSD if one or more were present (observed convulsions, unconsciousness, fast breathing, severe chest in-drawing, fever, hypothermia, many or severe skin pustules or blisters on single large ar…	None specified	CHW assessment compared to physician assessment 3-6 hours later.	Not assessed	Not assessed	The kappa values were highly significant (P < 0.001) and indicated substantial (0.61–0.80) or almost perfect agreement (0.81–1.00) between the two sets of assessments on 16 of the 20 signs and symptoms of the algorithm. CHWs’ identification of mild fever (temperature 37.8–38.4 _x0002_C) achieved only fair agreement (kappa 0.39, P < 0.001). CHWs’ classification of VSD had a 90.5% sensitivity, 95.3…	Not assessed	Not assessed
Baqui et al. 2009b	Bangladesh	Nested within a community- based cluster RCT with three arms: home care, community care and comparison (Baqui et al. 2008b).	To determine the relative effectiveness (referral compliance) of neonatal infection management by CHWs, qualified medical providers, and other types of providers or no treatment, using surveillance data that CHWs collected while assessing, referring, and treating neonates in the home-care study arm.	Community health workers (CHWs)	Analysis of data in home care arm (see Baqui et al. 2009).	As above	As above	As above	CHWs in the home care arm made two antenatal home visits to promote birth and newborn care preparedness and three post-natal home visits to check the health of the newborn on day 1, 3 and 7 using a standardized newborn assessment form.	CHWs conducted home visits to assess if newborns had very severe disease or possible very severe disease with multiple signs. CHWs then referred sick newborns to government sub-district hospitals. If families were unable to comply with referral but consented to home treatment, CHWs treated newborns using injectable procaine penicillin and gentamicin for 10 days, free of charge. Newborns classifie…	None specified	CHWs in the home-care arm maintained records of all antenatal birth and newborn care preparedness and postnatal visits, and made a final visit to all households between days 29 and 35 of birth to ascertain survival status of live-born infants.	Not assessed	Not assessed	Not assessed	Not assessed	Rates of referral compliance to qualified medical providers were 34% for very severe disease, 25% for possible very severe disease with multiple signs and 10% for possible very severe disease with single sign. CHWs treated 43% of very severe disease cases and 37% of possible very severe disease with multiple signs cases and provided follow-up visits for 64% of cases categorized as possible very s…
Bari et al. 2006	Bangladesh	Cluster RCT	To describe the trends in compliance by families with referrals when sick newborns were identified by CHWs and were referred to the Kumudini Hospital for care.	Community health workers (CHWs)	Home visits by CHWs involving educating families about danger signs in the postpartum period and examining newborns for any signs indicating the need for urgent medical care. Actions to increase the rate of compliance with referrals were also taken.	1 month	Skills and knowledge to cover a comprehensive package of maternal and newborn care.	Field supervisors supervised the daily activities of CHWs in the community and also reviewed the key performance and process indicators relating to coverage and quality every fortnight and provided feedback to the CHWs.	Antenatal (3rd and 8th month) and postnatal (days 0, 3, 6 and 9)	Home-visits in the third and the eighth month of pregnancy to counsel families on birth and neonatal care preparedness. After delivery, the CHWs made home visits to promote evidence-based domiciliary newborn care and to identify and refer sick newborns and mothers on days 0, 3, 6 and 9. For families that refused referral and for babies who had at least one danger sign of very severe disease, or a…	In addition to CHW home visits, the community-based system of facilitated referral initially consisted of referral slips for the CHWs to fill in when referring a sick newborn to the hospital. Other mitigation strategies included the Birth and Neonatal Care Preparedness (BNCP) Cards, with an identification number, supplied to families during antenatal home-visits by the CHWs. Families can carry th…	A baseline household survey among recently-delivered women was conducted in early 2003. Two interim household adequacy surveys were conducted in January and September 2005 to measure the adequacy of project inputs and selected process indicators to assess progress in early changes in behavioural patterns, including care-seeking.	Not assessed	Not assessed	Not assessed	Not assessed	Of the 921 newborns arriving at the outpatient or emergency departments of the Kumudini Hospital, 443 (48.1%) arrived after self-referral, and 478 (51.9%) arrived with a referral slip issued by the CHWs. The proportion of all cases who arrived with a referral slip declined continuously during this period, from 71.9% at the beginning of implementation to 41.0%, (highly significant). Compliance wit…
Broughton et al. 2016	Ecuador	Pre-/post-intervention	To evaluate changes in facilities participating in the EONC (essential obstetric and newborn care) network created by USAID’s Cotopaxi Project in terms of access and quality indicators of EONC in comparison to non-participating facilities.	Traditional birth attendants (TBAs)	Provincial-level network to coordinate maternal newborn health services and strengthened linkages between levels of care (improve access to and quality of EONC across the care continuum)	4 days	The network formally integrated TBAs and community health workers (CHWs) with official MOH recognition to provide essential linkages with the community to increase access and use of EONC among the target population. QI methods were adapted for community-based implementation and used to assess and strengthen care and referral from all levels. The TBAs and CHWs were trained to identify maternal and…	Approximately every 3 or 4 months all the participating TBAs who had been trained to identify maternal and newborn danger signs and risk factors and to refer them to health centers, and who were participating in periodic meetings at health centers, were invited to a 3-day refresher training. At the start of each refresher training, their knowledge and skills level were assessed.	Not specified	Essential linkages with the community to increase access and use of EONC among the target population.	None specified	Baseline and endline household surveys to assess project’s effects in access to and use of intra- and post partum and postneonatal care, women’s knowledge and practices, and patient-reported quality of care.	Not assessed	At endline compared to baseline, more mothers could identify two newborn danger signs (30 versus 83%) . Does not specify which danger signs.	Two or more newborn danger signs 86% (n= 311) in first year of project vs. 98% (n=49) in last year of project p = 0.017.	Not assessed	Not assessed
Darmstadt et al. 2011	Bangladesh	Prospective study nested in Darmstadt 2010	To validate the clinical algorithm in identifying neonates needing urgent referral-level evaluation for severe illness against physicians’ judgement as a gold standard; to compare the validity of current and further simplified algorithms; to assess the validity of the algorithms in identifying neonatal mortality.	Community health workers (CHWs)	CHW assessment of signs and symptoms of neonatal illness during home visits using 3 different algorithms	36 days including 6 days of field practice	Manual for initial and refresher training in 6 areas: pregnancy surveillance and registration; antenatal counselling on preparedness for birth and newborn care; management of the neonate at birth, including resuscitation; continuing essential newborn care; routine neonatal assessment and illness classification; and management of illness according to the Mirzapur CHW clinical algorithm, including …	Field supervisors used a standard checklist to monitor CHWs’ neonatal assessment and management during field work, at scheduled and random evaluations. In each union, one field supervisor oversaw six CHWs by meeting with them for about 6 hours each fortnight to review all data collection forms and instructive case histories and to provide refresher training.	4 home visits: Days 0, 2, 5 and 8	During the postnatal visits, CHWs assessed neonates for the presence of severe illness using a clinical algorithm adapted from the Bangladesh Young Infant IMCI protocol for the management of sick children <2 months of age at first-level health facilities, and recommended urgent referral of neonates with severe illness to Kumudini Hospital, a 750-bed, private, referral-level hospital. CHWs ascerta…	As above	Comparison to physician assessment within 12 hours of CHW assessment (average of within 3 hours). Utilised physicians’ judgement of need for referral to hospital as the gold standard to calculate sensitivity, specificity, positive predictive value (PPV) and negative predictive value (NPV). Statistics were also calculated to determine agreement between the computed VSD classification and physician…	Not assessed	Not assessed	The revised 11-sign algorithm was able to correctly identify 50.0% of neonates with VSD and 98.4% of those without VSD. The YIS7 algorithm produced slightly higher sensitivity (62.5%) but slightly lower specificity (95.8%). The SEARCH algorithm could not be evaluated, since no observation in the data set met the VSD criteria of the SEARCH algorithm. There was no statistically significant differen…	Not assessed	Not assessed
Darmstadt et al. 2010	Bangladesh	Cluster RCT	To examine the impact of a preventive and curative maternal-neonatal healthcare package (in which was nested surveillance for community-acquired neonatal bacteremia) on knowledge and practice of newborn care and neonatal mortality.	Community health workers (CHWs)	Preventive and curative maternal-neonatal healthcare package, in which was nested surveillance for community-acquired neonatal bacteremia.	36 days	Pregnancy surveillance, counseling and negotiation skills, essential newborn care, neonatal illness surveillance and management of illness based on a clinical algorithm adapted from Integrated Management of Childhood Illness.	Every 2 weeks	4 home visits: Days 0, 2, 5 and 8	CHWs promoted preventive newborn care practices and completed a standardized newborn assessment form, identified the presence of serious illnesses requiring referral to Kumudini Hospital – including illness indicative of infections, potentially requiring antibiotic treatment – and made referral to the hospital according to the clinical algorithm.	To eliminate potential barriers to care seeking for illness, CHWs facilitated transport, if necessary, for neonates needing referral-level evaluation at Kumudini Hospital, and all care at the hospital was free-of-charge for referred neonates. The mean travel time to the hospital was about one hour, and formative research suggested positive community perception of the quality of care at the hospit…	Surveys on caregiver knowledge of newborn danger signs and practice of careseeking behaviour were administered at baseline and endline.	Not assessed	Unprompted knowledge of maternal and neonatal danger signs increased significantly in both study arms between the baseline and endline, adjusted for improvement in background socioeconomic characteristics. However, the improvements in the intervention arm were significantly larger than those in the comparison arm. Intervention-arm women identified only about three signs among 15 neonatal danger s…	Not assessed	Not assessed	Among neonates who had ≥1 of the 10 selected complication signs, care seeking from a qualified provider increased significantly more in the intervention arm (from 31% to 56%) than in the comparison arm (from 27% to 35%).
Darmstadt et al. 2009	Bangladesh	Prospective study nested in Darmstadt 2010	To evaluate the performance of CHWs in recognizing signs and symptoms of neonatal illness during routine household surveillance in rural Bangladesh and to estimate the validity of a clinical algorithm as used by CHWs to assess specific signs and symptoms and to classify neonatal illness, with physician assessment and classification used as the gold standard.	Community health workers (CHWs)	CHW assessment of signs and symptoms of neonatal illness during home visits.	36 days including 6 days of field practice	Manual for initial and refresher training in six areas: pregnancy surveillance and registration; antenatal counselling on preparedness for birth and newborn care; management of the neonate at birth, including resuscitation; continuing essential newborn care; routine neonatal assessment and illness classification; and management of illness according to the Mirzapur CHW clinical algorithm, includin…	Field supervisors used a standard checklist to monitor CHWs’ neonatal assessment and management during field work, at scheduled and random evaluations. In each union, one field supervisor oversaw six CHWs by meeting with them for about 6 hours each fortnight to review all data collection forms and instructive case histories and to provide refresher training.	4 home visits: Days 0, 2, 5 and 8	CHWs assessed neonates for the presence of illness requiring referral to Kumudini Hospital, following the Mirzapur CHW clinical algorithm, adapted from the Bangladesh Young Infant Integrated Management of Childhood Illness (IMCI) protocol. CHWs ascertained 16 historical factors and 28 clinical signs, assessed breastfeeding and referred sick neonates to the hospital based on the algorithm. The alg…	CHWs facilitated transportation, if necessary, and all care at the hospital was free for referred neonates. If the family refused the referral, the CHW continued to encourage it but managed the neonate in the home according to the clinical algorithm.	The unit of analysis was a CHW–physician assessment pair. Physician assessment occurred within 12 hours of CHW assessment. Examined the association between the assessment by physicians and CHWs at two levels: assessment of individual signs and symptoms, and classification of neonates according to the presence of seven severe illnesses including very severe disease (VSD) and possible very severe d…	Not assessed	Not assessed	Sensitivity for VSD classification was 73%, specificity was 98%, PPV was 57% and NPV was 99%. Classification of PVSD had lower validity (sensitivity 33%, specificity 97%, PPV 41% and NPV 95%). Kappa statistic was 0.63 for VSD and 0.33 for PVSD.	Not assessed	Not assessed
Das et al. 2014	India	Cross sectional	To evaluate the performance of IMNCI-trained ASHAs to use HBNC guidelines to detect and assess illness severity in infants.	Accredited Social Health Activists (ASHAs)	ASHA home visits	5 days	Orientation on state government HBNC guidelines, instruction on data recording formats, and an IMNCI skills review.	None specified	Not specified	Home visits to diagnose and assess newborns using IMNCI skills.	None specified	Three trained postgraduate female investigators observed ASHAs during home visits. Kappa statistics calculated ASHA-investigator agreement. Categories for the agreement unweighted kappa statistics were: poor (< 0.40), intermediate (0.40 - 0.75), good (> 0.75 - 0.90), and excellent (> 0.90).	Not assessed	Not assessed	Temperature was assessed in 83% of observations, and correct steps followed in less than half. Weight was assessed in 87% of observations, and all correct steps followed in 30%. Although ASHAs inquired about breastfeeding in nearly three-fourths of visits, they assessed critical breastfeeding issues (e.g., difficulty feeding, decreased milk supply) in only one third of observations. ASHAs examine…	Not assessed	Not assessed
Findley et al. 2013a	Nigeria	Stratified cluster sample household surveys baseline (2009) compared to follow-up (2011) Quasi-experimental design using pre- and post-intervention household surveys in the intervention and control communities.	To describe the effect of the CHW intervention within the Partnership for Reviving Routine Immunization in Northern Nigeria / Maternal Newborn and Child Health (PRRINN-MNCH) from 2009 to 2011 (specifically to report changes in newborn and child health care knowledge and behaviors among caregivers and changes in newborn and child morbidity).	Control (no intervention) vs. community volunteer (CV) (low intensity) vs. CHW + CV (high intensity)	High intensity (CV + CHW): small cadre of CHWs providing selected primary health services directly to families through rotating visits or extended availability through residence in the communities. Communities with CVs and CHWs providing community-based services (CBSD) were designated as receiving the high-intensity CHW intervention. Low intensity (CV): CVs focus on outreach and engagement throug…	For CHW: 2 weeks; previously trained Junior Community Health Extension Workers trained by the state Schools of Health Technology, who were then given 2 weeks of additional training and toolkits	Training of CVs was community based and used a cascade or train-the-trainers model, with core trainers training CVs who, in turn, train new volunteers. The participatory training methodology was underpinned by key principles of adult learning and took trainees through a learning cycle, starting with discussions and reflection of personal experiences (sad memories), leading to consideration of pot…	None specified	Not specified	CV: Community discussion-group participants are encouraged and supported to establish emergency systems by which to tackle key barriers to access to and affordability of MNCH services, including establishment of blood donor groups, community emergency savings schemes, community emergency transport schemes, and a “mother’s helpers” system. Members of the discussion groups are encouraged to share w…	None specified	Surveys of mothers at baseline (2009) and follow-up (2011) for high intensity (CV +CHW) vs. low intensity (CV only) vs. control (no intervention)	Not assessed	At follow-up, most women knew at least one of the newborn danger signs, with the most commonly known danger sign being high fever, known by 83%–84% of women, regardless of the level of intervention they had experienced (F = 0.182, P = 0.825). For almost all the other danger signs, however, women living in the intervention communities were more aware than those in the control communities. Women in…	Not assessed	Not assessed	Assessed for children but not specific to neonates.
Findley et al. 2013b	Nigeria	Quasi-experimental design	To examine the extent to which this integrated approach in these states has facilitated improvements in the key behaviors and outcomes of the IMCI program, namely, newborn and child health care knowledge and behaviors among caregivers, and changes in newborn and child morbidity and mortality.	CHW and CV vs. control	Health promotion through system-wide changes in health planning and implementation which facilitate changes in MNCH health knowledge, practices, and outcomes, incorporating participatory methods and operations research to assess progress in achieving changes at each stage.	Not specified	Training of CVs was community based. The participatory training methodology was underpinned by key principles of adult learning and took trainees through a learning cycle, starting with discussions and reflection of personal experiences, leading to consideration of potential responses/solutions, and eventually resulting in action. Body memory tools helped trainees remember key facts and were a hi…	None specified	Not specified	See content of training.	None specified	Comparing MNCH behaviors and outcomes in the intervention and control areas, before and after implementation of the systems and community activities. Control consisted of statewide policy changes without focused clinical or community activities to improve health system infrastructure and MNCH care demand. Stratified random household surveys were conducted at baseline in 2009 (n = 2,129) with wome…	Not assessed	At the midterm follow-up, most women knew at least one of the newborn danger signs, with the most commonly known danger sign being high fever, known by 82.7% in the control and 84.2% in the intervention communities. Many women knew other critical danger signs that indicated the need for the baby to be seen by a health worker. In the intervention areas, 31% in the intervention knew to worry about …	Not assessed	Not assessed	Not assessed
Gebremehdin et al. 2019	Ethiopia	Mixed methods case study evaluation	To evaluate the process of the Community-Based Newborn Care (CBNC) program implementation	Health extension workers (HEW) and nurses	Use health extension workers at community levels to incorporate CBNC and strengthen linkages between health centers and health posts	Not specified	Community-based newborn care	None specified	Not specified	Not specified	None specified	Key informant interviews and survey	Provider knowledge of newborn related indicators ranged from poor to good.	88.8, 75.4 and 70.1% of mothers knew fever, poor sucking or ability to suck and fast breathing were danger signs.	Not assessed	Not assessed	Two-thirds of mothers consulted HEWs and visited health posts five times on average to get services for their newborns.
Goel et al. 2019	India	Community intervention trial	To evaluate a quality improvement program for ASHAs	Accredited Social Health Activists (ASHA)	National government strategy of HBNC implemented by ASHAs as a quality of care improvement intervention package	2 days	Refreshing of technical skills, communication skills and counseling techniques; early initiation of breastfeeding for 6 mos, thermal care, hand washing, restrictive handling, cord care, recognition of danger signs and free ambulance services	Pre- and post- training questionnaire in training?	Dependent (part of results)	Examination and counseling activities for breastfeeding, cord care, thermal care and danger signs, with supportive supervision from supervisors	Minimal mitigation by ASHA to address specific socio-cultural barriers for adopting healthy behaviours	Baseline and endline where intervention evaluated 6 months after training through interviews and household survey	Knowledge scores of newborn danger signs improved from 5.1 to 7.1 (max score of 9) (p<0.0001) between pre- and post-training.	Not assessed	Not assessed	Improvement in intervention area for mother recognizing illness in neonate in first month and mother contacting ASHA for neonatal illness.	Seeking initial treatment in a government facility increased significantly in the standard care area (0.05 to 0.321, p<0.001) and intervention area (0.047 to 0.455, p<0.001) between baseline and endline.
Gupta et al. 2017	India	Longitudinal study design	To utilize the microteaching technique for enhancing the postnatal care skills of health workers (HWs) and also to ascertain the feasibility of using the microteaching technique as a tool for supportive supervision of HWs.	Auxillary nurse midwives	Microteaching technique for enhancing the postnatal care skills of health workers. Microteaching involves the steps of “plan, teach, observe, re-plan, reteach and re-observe.” It is a technique whereby activities performed by the trainees are observed by the supervisor who gives useful feedback with arguments and reasons. The supervisor draws the attention of the trainees to the points where they…	17 months	After each round of video recording, these were shown to the HWs to evaluate their strengths and weaknesses. The recorded videos were displayed in the classroom every week in front of HWs. After the video recordings were shown to all HWs in a given round, a 1-day review and training session was organized in the class as well as at home to retrain the HWs on the gaps identified while delivering po…	Ongoing refresher training (microteaching).	3 rounds	Maternal history and examination and newborn examination.	None specified	Endline compared to baseline. A pretested structured checklist was prepared based on home-based postnatal care guidelines issued by the Indian Ministry of Health and Family Welfare. The checklist had three major domains: maternal history and examination (16 items), newborn examination (13 items), and maternal counseling (six items). Each question was scored and the final score for every HW was ca…	Not assessed	Not assessed	Newborn examination of the eye (0.07), limping of legs (0.07), feeding (0.14), abdominal examination (0.0), and chest indrawing (0.0) were also poor (ie, average score <0.30) at the baseline, but showed significant (P<0.001) improvement ranging from 1.50 to 1.75 at the end of the final round. Average neonatal examination skill score improved from 0.52 (Round 1) to 1.29 (Round 2) to 1.74 (Round 3)…	Not assessed	Not assessed
Hodgins et al. 2010	Nepal	Pre- and post-intervention surveys	To determine if it is feasible to achieve high coverage supporting and facilitating women and their families through pregnancy and childbirth to adopt care-seeking and household practices which can reduce risk to the mother and newborn, using an approach that is scalable within Nepal’s public sector primary health care services.	Female community health volunteers (FCHVs)	Antenatal health education package (Birth Preparedness Package).	Not specified	District public health system supervisors provided the bulk of the training and supervision, with supplemental support from Nepal Family Health Program staff. The main external input was support related to initial training although NFHP also provided modest support to strengthen public sector antenatal and delivery service in the two districts.	None specified	1 PNC visit within 3 days of birth	Home-based antenatal counseling was provided by FCHVs to pregnant women and other family members (especially husbands and mothers-in-law) and reinforced with a pictorial handout used for discussion with family members and as reference. Content focused on: care-seeking, both routine (for institutional delivery and antenatal care) and in response to danger signs, including individualized planning a…	Respondents reporting inability to access health services because they considered travel to be unsafe were few both at baseline and endline (2.1 and 1.9%, respectively; odds ratio (OR): 0.90, 95% confidence interval (CI): 0.51 to 1.59). Those reporting not being able to access needed health services because of the absence of health-care staff declined slightly (12.4 to 8.9%, OR: 0.69, 95% CI: 0.4…	Baseline and Endline surveys to mothers at 1 year of age	Not assessed	Not assessed	Not assessed	Not assessed	The % of respondents who sought care following recognition of danger signs increased for newborns and was accompanied by a decrease of about one half day in the time lag between illness onset and careseeking. The % of respondents who sought care in health facility among respondents with live births who reported danger signs in neonate (among respondents with live infant older than 1 month or whos…
Horwood et al. 2017	South Africa	Cluster RCT	To report the number of CHW visits and changes in maternal knowledge, household child care practices, care-seeking behaviour and uptake of facility based maternal and child health interventions by mothers residing in households served by CHWs provided with additional training and supervised using a continuous quality improvement (CQI) mentoring approach.	Community health worker (CHW) supervisor	CHWs in the intervention arm received training in WHO HIV adapted CCM, formed quality improvement teams (comprising the CHW supervisor and four selected CHWs) and participated in bi-monthly mentoring using CQI methods for 15 months including a 3-month lead-in period.	2 weeks	All CHWs had received routine 10-day Department of Health training on community-based care of women and infants prior to study implementation. In the intervention arm, CHW improvement teams received two additional weeks of training on community care of pregnant women and newborns based on WHO CCM materials adapted to include relevant aspects of HIV care. Training included guidelines on antenatal …	CHW improvement teams received bi-monthly mentoring from experienced quality mentors based at the University of Kwa-Zulu Natal and employed by the project, using a CQI approach.	Not specified	The 12-month CQI mentoring intervention was preceded by a 3-month lead-in phase to establish mentoring meetings and processes. CHWs routinely documented and summarised a limited set of data for women they visited, including gestational age at first booking (from ANC cards), if women had ever tested for HIV (without documenting test results), coverage of PMTCT interventions, delivery site (home or…	None specified	Baseline and endline surveys for mothers at 15 months	Not assessed	Knowledge was similar in both intervention and control groups at baseline (mean score 48% in both intervention and control groups, p=0.85). At follow-up, there was a statistically significant difference in mean knowledge scores between intervention and control participants (mean scores 49 vs 43%, p = 0.008). When the change in knowledge was examined, there was a statistically significant differen…	Not assessed	Not assessed	At follow-up, significantly fewer intervention mothers reported failing to seeking treatment when needed for themselves or for their child(ren). Time and costs to attend the clinic were similar in both groups at both time points.
Khanal et al. 2011	Nepal	Feasability study (no control group and no data on infants not diagnosed with PBSI but who died)	To test a replicable model for the community management of neonatal infections within the existing government health system. The specific objectives were to demonstrate that Female Community Health Volunteers (FCHVs) can identify and record births correctly assess sick neonates, initiate treatment with an appropriate oral antibiotic, and facilitate referral for injectable antibiotics for PSBI and…	Female community health volunteers (FCHVs) and facility-based community health workers (FB-CHWs)	FCHV and FB-CHW use of MINI algorithm and subsequent administration of antibiotics	4 months	The MINI team and the District Public Health Office developed training, communication and recording materials. Pictorial materials were drafted, pre tested and revised before finalization. 189 FCHVs and 83 FB-CHWs were trained on the assessment and management of neonatal infections and ENC messages. Training manuals, registers, reporting forms and drugs were provided to all health workers through…	Regular supervision for programme implementation was provided through the existing government system. In addition, five MINI field supervisors provided support to reinforce clinical skills of FCHVs and FB-CHWs and to collect specific data as part of the expanded monitoring system of the model.	1 within 24 hours and 1 at 2 months of age and as needed in the first 60 days.	The MINI trained FCHVs to conduct a postnatal visit for all births in their wards, ideally within 24 hours of delivery, after being notified of the birth. The FCHV weighed the neonate, recorded the birth, encouraged the mother to register the birth with the VDC and counselled on essential newborn care (ENC). She educated the family about danger-signs for the newborn and the mother and advised whe…	None specified	Specific forms were designed to collect information from the FCHV and CHW registers and these data were consolidated by the MINI supervisors. Core indicators were derived from these registers. A household survey was used for collecting information about healthcare-seeking behaviour of clients and adverse events.	Not assessed	Not assessed	FCHV’s classification of a neonate as having PSBI matched the classification of the more highly-trained FB-CHW in all episodes. Among assessments of sick neonates done on the same day, the overall agreement, i.e. agreement for both presence and absence of the sign, was greater than 75% (Kappa >0.75) for all signs. Of the 1,526 PSBI episodes identified, 1,376 (90%) had treatment initiated with co-…	Not assessed	Not assessed
Kumar et al. 2008	India	Cluster RCT	To determine whether an intervention based on a socioculturally contextualised approach of behaviour change management systematically applied to modifiable, high-risk newborn-care practices, with an emphasis on hypothermia, within a community with a high neonatal mortality rate could lead to improved care practices and reduced mortality.	Community-based health workers (Saksham Sahayaks)	One intervention group received a package of preventive essential newborn care, including skin-to-skin care between the infant and a family member, promoted through behaviour change management, layered on existing services available to the control group. The other intervention group received essential newborn care plus the use of a liquid crystal sticker that indicates hypothermia by changing col…	7 days	Training consisted of a combination of classroom-based and apprenticeship-based field training on knowledge, attitudes and practices related to essential newborn care within the community, behaviour change management and trust-building. After training, suitable candidates were closely mentored and supervised by a regional programme supervisor responsible for 6–7 Saksham Sahayaks, for an additiona…	None specified	2 visits: Days 0 and 3	One intervention group received a package of preventive essential newborn care, including skin-to-skin care between the infant and a family member, promoted through behaviour change management, layered on existing services available to the control group. The other intervention group received essential newborn care plus the use of a liquid crystal sticker that indicates hypothermia by changing col…	None specified	Endline comparison of 3 treatment arms.	Not assessed	Not assessed	Not assessed	Not assessed	Maternal report of neonatal illness and care-seeking from unqualified medical practitioners was reduced in the intervention arms; roughly a third of mothers of sick newborn babies who sought care went to qualified providers such as doctors, nurses, or auxillary nurse midwives.
Limaye et al. 2020	Bangladesh	Pilot study	To evaluate the effects of a digital health intervention on field workers' knowledge of family planning, maternal and newborn health and changes in counseling behaviour related to family planning	Field worker (FW) [type of community health worker]	Educational digital health intervention providing netbook computers to FWs to change knowledge and behaviour on family planning, maternal health and newborn and child health.	2 days hands-on orientation on the netbook and how to use the digital training package	eToolkits were intended for use as a counselling tool and eLearning courses were to supplement in-person trainings - 8 eLearning courses on MNH, FP, nutrition, integrated messaging and interpersonal communication.	4 monitoring and troubleshooting officers worked in each district; circulated among FWs every two weeks.	Not specified	Not assessed	None specified	Cross-sectional survey before and after pilot.	Difference in mean scores in relation to newborn danger signs was significant from pre to post. Scores increased from 2.01 to 3.27 (range of 0-4) for a 1.25 mean score difference, significant at p<.001. Scores on how to care for pre-term infants increased from 0.56 to 1.49 (range 0-2) for a 0.93 difference, significant at p<0.001.	Not assessed	Not assessed	Not assessed	Not assessed
Manu et al. 2016	Ghana	Cluster RCT	To present findings on the success of a three-pronged approach evaluating whether the Newhints intervention increased access to care for sick newborns (including compliance with referral and independent care-seeking for sick newborns) and in particular to assess whether it reduced inequities in access to care.	Community-based surveillance volunteers (CBSV)	3 pronged approach: 1. Home visits in the first week of life where CBSVs weighed and assessed newborns for 10 key danger signs and referred them to health facilities when any was present. 2. CBSVs promoted care seeking for newborn illnesses by counselling families on danger signs and emphasising the need for urgent action when newborns fell ill. 3. Dialogue and problem solving with families aroun…	9 days	Interactive discussions, group exercises and practical newborn assessment video exercises using the WHO’s Integrated Management of Childhood Illnesses (IMCI) Computerized Adaptation and Training Tool (ICATT). Two training days were dedicated for clinical assessments within hospitals where each CBSV assessed at least two babies.	CBSVs were supervised by two trained district-based project supervisors (DiPSs) in each district. DiPSs carried out monthly visits to pay CBSV incentives, replenish their stocks and provide supportive supervision by accompanying them into communities and directly observing them carry out home visits; in some of these visits they also carried out repeat assessments of babies. DiPSs completed struc…	5 focused home visits (two during pregnancy and three on days 1, 3 and 7 in the first week after birth)	When CBSVs identified babies with any danger sign, they referred them to health facilities, issued them a referral card to take along and counselled on the importance of keeping the baby warm and frequent breastfeeding on the way to the facility. They dialogued and problem-solved around barriers to compliance, followed-up within 24 hours to check compliance and discussed continued ENC. If familie…	None specified	Intervention compared to control. Two main indicators were used to measure newborn access to care: referral compliance defined as the percentage of families who took their babies to health facilities after CBSV referrals and overall care seeking defined as the percentage of newborns taken to a hospital clinic among thosereported by the mother at the first surveillance visit (usually up to 56 days…	Not assessed	Not assessed	Of 2795 babies assessed at postnatal visits, 279 (10.0%) had danger signs and were referred for facility care; compliance with these referrals was high with 240 (86.0%) being taken to a health facility.	Not assessed	At baseline, there was no difference in care seeking for sick newborns between Newhints and control zones.Post Newhints implementation, care-seeking rates for babies considered to be severely ill by their mothers in the control zones were very similar to those at baseline. In contrast, care-seeking rates were 43% higher (95% CI 18% to 72%; p<0.0001) in Newhints compared with control zones with th…
Mascarenas et al. 2015	Kenya	Quasi-experimental study	To evaluate a CHW newborn home visitation program in rural Kenya by assessing the frequency of health service utilization and overnight hospitalization.	Community health workers (CHWs)	Training program for CHWs to detect clinical signs that predict severe illness in children under two months of age.	5 days, then 2 days specific to neonatal danger signs	Taught by the district Ministry of Health officers and based on the ‘Kenya Essential Package for Health: A Manual for Training Community Health Workers’. The topics covered included the signs and symptoms of neonatal illness on a routine home visit during the first week of life, and to determine whether a referral to a health facility was necessary, methods of malaria control, childhood respirato…	None specified	2-3 visits in the first week of life (95% had 3 visits and 99% had 2 visits)	Broadly focused on signs and symptoms of neonatal illness on a routine home visit during the first week of life, and to determine whether a referral to a health facility was necessary.	None specified	Comparison between intervention and control (usual care). The use of medical services was measured using a household survey. Severity of neonatal illness was assessed by the need for overnight hospitalization.	Not assessed	Not assessed	Not assessed	Not assessed	A significant difference in health care utilization was found between CHW-visited and not-visited families. Among those families not visited, 35% reported taking their youngest child to a health care facility compared with 21% of families visited by a CHW (P < 0.01). The rates of overnight hospitalization reported were also significantly higher among not-visited infants compared to those visited …
McConnell et al. 2016	Kenya	RCT	To conduct a randomized trial of a pilot program implemented three days after delivery in which a checklist was used by a community health worker to assess the health of the mother and newborn and targeted health education was offered. To compare the relative effectiveness of administering the checklist either in person, as in more traditionally resource intensive CHW home visits, or by mobile ph…	Community health workers (CHWs)	CHWs contacted women either in their home or by mobile phone three days after delivery. The checklist was developed using international guidelines and academic publications. Components included maternal infection, secondary postnatal hemorrhage, postnatal pre-eclampsia, anemia, danger signs for postnatal care-seeking, maternal nutrition, postnatal family planning, insufficient breastfeeding or de…	4 days	How to conduct screenings using the checklist and to counsel mothers and caregivers on essential postnatal health education; training curriculum was adapted from international resources and modified to be relevant to specific programmatic contexts. CHWs were evaluated through pre and post-test mechanisms to ensure thorough understanding and comprehension of essential information including: role-p…	Not specified	Day 3	CHWs contacted women either in their home or by mobile phone three days after delivery. If a CHW detected a sign or symptom of maternal or neonatal illness through the assessment checklist on Day 3, the mother or child were referred to the nearest facility for curative care. The protocol specified that all complications, except for cracked nipples in isolation, were to be referred. For all referr…	None specified	Postnatal maternal and newborn outcomes were captured at three time periods (3 days, 10 days, 9 weeks post-devlivery). These outcomes were collected in both treatment arms but not the standard of care arm. Day 10 and 9 week survey outcome measures included care-seeking behaviors for mother and newborns and both knowledge and practice of infant care, nutrition, feeding and recognition of danger si…	Not assessed	85% (23/27) of women assigned the visit arm were able to name three or more maternal danger signs, as well as three or more infant danger signs. 81% (26/32) of the phone call arm was able to name three or more maternal danger signs, with 78% (25/32) able to name three or more infant danger signs. 79% (19/24) and 67% (16/24) of women in the standard of care arm were able to name three or more mate…	At the day 3 visit, CHWs documented any observed or reported maternal and newborn complications detected through administration of the checklist. Complications were detected and referrals made for 10% (4/41) and 9% (3/32) of the phone call and home visit arms, respectively, with no significant difference in referral percentage by arm (unadjusted 95 % CI: −0.14–0.14; p = 0.957). All complications …	Not assessed	Relative to maternal care seeking, facility-based infant-related care seeking was very high across arms: 96% (23/24) of standard of care arm participants reported seeking infant-related care (including immunizations and child wellness visits) by ten days after delivery, as compared to 94% (30/32) and 96% (26/27) of the phone and visit arms, respectively. Statistically significant differences were…
Mozumdar et al. 2018	India	Quasi-experimental panel-study	To assess if self-help groups are an effective medium to disseminate knowledge of home-based maternal and newborn care to identify the factors that facilitate or hinder the intervention.	Swasthya Sakhi - peer health educator from each SHG - based on her interest in promoting health and preferably with a minimum educational qualification of 5th standard	HBMNC messaging by self-help groups	1 day	Key HBMNC topics, how to conduct discussions on health topics in SHG meetings and the different health services that are available at public heatlh facilities.	SHGs meet usually 4 times/mo for hour long meeting - intervention had 30 mins of discussion for one or two meetings per month but less frequent monitoring due to irregularity of meetings.	Intervention focused on SHG meetings and there were usually 4 meetings per month.	Meetings focused on danger signs for newborns, early breastfeeding, postnatal care, checkups, family planning, newborn care and maternal health.	None specified	Baseline and endline	Not assessed	Women in the experimental area showed significant knowledge increase in importance of ANC, danger signs for newborn child, skin to skin care, KMC and delayed bathing. Endline results also showed significant increase in knowledge for cord care, delayed bathing and KMC. In the experimental arm, knowledge of danger signs for a newborn child all had significant increases, except for chest indrawing. …	Not assessed	Not assessed	Not assessed
Nalwadda et al. 2013a	Uganda	Retrospective cohort	To evaluate timely compliance with newborn referrals initiated by CHWs, and its determinants in eastern Uganda.	Community health workers (CHWs)	CHW visit, trained to refer.	Not specified	CHWs were trained to counsel all caretakers with referred newborns to comply with the referral immediately. CHWs were also required to make a follow up visit to the referred newborns as a reminder to comply with the referral within 24-hours. A sick newborn was defined as one identified by the CHW to exhibit one or more of the newborn danger signs adopted from the WHO-UNICEF algorithm. The newborn…	None specified	Not specified	The CHWs completed a referral form for each newborn they referred. The form indicated the village, parish and sub county of residence, names of the newborn, mother and head of household, age and dates of birth and referral of the newborn, reason for referral, in addition to the name of the referring CHW.	None specified	The questions were adopted from existing tools used in UNEST. The study questionnaire was administered to the caretaker and collected on demographics of the caretaker at the time of referral, date and age of the newborn at referral, reason for referral of the newborn, number of CHW visits to mother during and after pregnancy, place of delivery of the newborn, clinical characteristics of the newbo…	Not assessed	Not assessed	Not assessed	Not assessed	Of the 700 newborns referred, 640 caretakers (91%) had sought referral care, regardless of the time taken, with a median time of 16 hours (range 3-48). However, 439 (63%) of the caretakers had complied with the referral advice within 24-hours, with a median time of 13 hours (range 2-17). Out of 327 newborns referred due to sickness, 243 (74%) caretakers complied within 24-hours compared to 196 of…
Nalwadda et al. 2013b	Uganda	Interviews of CHW intervention arm	To evaluate whether the trained CHWs have adequate knowledge and skills to identify newborns with possible danger signs, and whether they can effectively communicate to mothers to immediately seek care for their sick newborns from health facilities.	Community health workers (CHWs)	CHW home visit	5 days	The methods of training included: role-plays using job aids, questions and answers, group discussions followed by plenary presentations, demonstrations and feedback sessions by facilitators. The CHWs’ roles during pregnancy and after delivery were emphasised, including health education, screening for danger signs and counselling for referral.	The CHWs were supervised during monthly meetings with their supervisors, by directly observed supervision and quarterly meetings, all characterised by reinforcing knowledge and skills.	3 visits	Intervention package: trained health workers and provided supplies and equipment to strengthen maternal and newborn care services in health facilities. Trained 61 CHWs to link communities and health facilities by CHWs making two home visits to pregnant mothers and three visits during the first week after birth and CHWs referring mothers and newborns found with danger signs and those born outside …	None specified	Evaluation 25 months after training. Case vignettes (test), role-plays to assess their communication with mothers to seek care.	The minimum knowledge score attained by the CHWs was 14 of the expected maximum of 16 (88%), with a median of 16 (100%). Forty-two of the 57 CHWs (74%) mentioned all five newborn danger signs unprompted. The most commonly mentioned newborn danger signs were red umbilicus/cord with pus (100%), newborn feeling hot or cold (83%), failure to breastfeed (77%) and convulsions (63%). None of the CHWs me…	Not assessed	The minimum score on ability to identify newborn danger signs attained by the CHWs was 7 of the expected maximum of 11 (74%), with a median of 10 (91%) and an IQR of 82%–100%. 98% correctly identified all four newborn case-vignettes as either sick or not sick. ‘Preterm birth’ was the least identified danger sign from the case vignettes by only 51% (Tables 4). All CHWs correctly described the appr…	Not assessed	Not assessed
Namazzi et al. 2017	Uganda	Pre/post evaluation, quasi-experimental	To explore the knowledge levels of the CHWs, describe the coverage of home visits, and share lessons learnt from the setting up and implementation of the CHW strategy.	Community health workers (CHWs)	Community mobilization & sensitization (using CHWs and radio talk shows) and health provider and management capacity building for better quality services.	5 days	CHWs were trained to undertake home visits (two during pregnancy and two within the first week after delivery) and community dialogues on maternal and newborn issues.	CHWs’ activities were supported and supervised by "super CHWs" (peer supervisors) and trained health assistants and health workers through two strategies: directly observed supervision during home visits and combined meetings of CHWs, supervisors, and district health management teams. The overall supervision of the implementation in each district was done by the district health officer and a stud…	2 visits	The intervention had two main components: community mobilization and sensitization, and the health provider and management capacity building for better quality services. The community mobilization and sensitization strategy involved the use of CHWs and radio talk shows.	None specified	Pre and post tests. Intervention vs. comparison area which received the routine care offered by the Ministry of Health of Uganda, with no additional training, supervision, and mentorship of CHWs and facility-based health providers.	The CHWs’ knowledge of danger signs and essential home-based newborn care improved following the training, with pre/post mean scores of 41.3% versus 77.4%, and 79.9% 1 year later. Before the training (pre-test), only 27.6% of the CHWs could mention three danger signs during pregnancy. This improved to 89.3% and 81.9% in the post-test and then 1 year later. Knowledge of three maternal danger signs…	Not assessed	Not assessed	Not assessed	Not assessed
Ndaba et al. 2019	South Africa	Descriptive study with mixed methods	To explore the effect of training CHWs to promote birth preparedness and utilization of MNH services towards the improved survival of mothers and their newborns.	Community health workers (CHWs)	Lectures, reading, presentation and discussions, demonstrations and individual and group exercises (role-plays where trainees practiced home visits and counseling skills on others in groups); simulated home visits; training manual based on UNICEF and WHO materials focused on home visits, support and care, child feeding practices and postnatal care at a community level	3 days	To equip CHWs with skills and knowledge to assist pregnant mothers and their babies pre and post-delivery at their homes in the first month of life; to conduct home visits during pregnancy and after delivery; and to enhance a good working relationship with the Community Advisory Group and Partner Defined Quality structures.	Pre and post-test was administrated to evaluate knowledge and skills; topics covered in initial training were revisited at a refreshing training, performance varied therefore refresher training was to be carried out by community outreach supervisors and informed by emerging issues.	Not specified	Promote birth prepardness and utilization of MNH services; knowledge of newborn danger signs for referrals.	None specified	Pre- and post-test assessment, shadow visits, spot checks.	CHWs' knowledge of MNH improved from 63% to 72% (clinic A), 38% to 66% (clinic B), 48% to 50% (clinic C). The test focused on home care and support, child feeding and clinical care and support for MNH.	Not assessed	Not assessed	Not assessed	Not assessed
Nsibande et al. 2013	South Africa	Sub study of a cluster RCT	To report on the uptake of CHW referrals within a peri-urban settlement and to describe the referral process and health seeking behaviour of mothers; to provide information on compliance with CHW referrals to inform the planned national scale up of a CHW programme in South Africa.	Community health workers (CHWs)	Home visits, identification of sick newborns and referral	2 weeks	The training included the extensive use of role plays that were video recorded and then used for teaching and supervision purposes.	None specified	5 visits	In the intervention arm, CHWs visited mother-baby pairs during the last trimester of pregnancy and during the early postnatal period to deliver a package of interventions relating to maternal and child health. Five postnatal home visits were conducted; within the first 24–48 hours, within day 3 or 4, within day 10–14, within 3–4 weeks, after 6 weeks, and with two extra visits for low birth weight…	None specified	For the referral sub-study, primary data was collected from mothers who had received a referral from a CHW at any time during the period of the trial.	Not assessed	Not assessed	Not assessed	Not assessed	Of the 2423 women enrolled, 148 sick infants were referred over the 2 years. 62% of referrals occurred during the first 4 weeks of life and 22% between birth and 2 weeks of age. Almost all mothers (95%) completed the referral as advised by CHWs. Difficulty breathing, rash and redness/discharge around the cord accounted for the highest number of referrals (26%, 19% and 17% respectively). Only 16% …
Rahman et al. 2019	Bangladesh	Quasi-experimental design	To evaluate the effect of the intervention package to improve women's capacities in MNH, husbands' capacities to effectively support them and use of skilled services during pregnancy, childbirth and after childbirth.	Community health workers (CHWs)	Based on the WHO's IFC framework to increase utilization of MNH services. CHWs work to build the capacities of women (promote birth preparedness and complication readiness, increase awareness of rights and MNH needs and increase health providers' capacity to counsel women) and engage families and communities (male involvement and community involvement). This was done through a combination of meet…	Not specified	Build capacities of women (promote birth preparedness and complication readiness, increase awareness of rights and MNH needs and increase health providers' capacity to counsel women) and engage families and communities (male involvement and community involvement).	None specified	Courtyard meetings were conducted, 1-3 meetings per community clinic per year.	Meetings were conducted with women, husbands and communities and focused on knowledge of pregnancy and newborn danger signs, rights and utilization of MNH services throughout continuum of care.	None specified	Cross-sectional household survey at baseline and endline.	Not assessed	In the intevention area, the % of women who were aware of at least 3 danger signs for newborns increased from 63 to 83% while knowledge declined in the comparison area. For all knowledge categories related to danger signs, the intervention had significantly increased levels.	Not assessed	Not assessed	Regarding PNC from a skilled health professional, there was no notable improvement between baseline and endline in either comparison or intervention areas.
Soofi et al. 2017	Pakistan	Cluster RCT	To assess the effectiveness of adding training in neonatal bag and mask resuscitation and oral antibiotic therapy for suspected neonatal infections to a basic preventive and promotive intervention package delivered by public sector community-based lady health workers in rural Pakistan.	Lady health workers (LHWs)	LHWs, trained in basic newborn resuscitation and in recognition and treatment (with oral amoxicillin) of suspected neonatal respiratory infections, were linked with traditional birth attendants and encouraged to attend home births.	5 days’ training for LHW programme master trainers, who subsequently trained LHWs from the intervention clusters at the health facilities to which they were affiliated (an initial 3 days of training and monthly 1 day refresher sessions thereafter).	Training and support: recognition of high-risk pregnancies and neonatal danger, promotion of antenatal care and use of iron or folate in pregnancy, promotion of adequate maternal diet and rest, provision of clean delivery kit to pregnant women, immediate neonatal care, promotion of exclusive and early breastfeeding, cord care (dry, clean, and avoid any traditional application), delayed bathing, r…	Monthly 1 day refresher sessions	Day 0, 3, 7, 14, and 28	Each intervention LHW was provided with a bag and mask for neonatal resuscitation and oral amoxicillin (125 mg/1·25 ml, to be given as 50 mg/kg per dose). LHWs were also given pictorial guides describing the management of asphyxia, thermal care, co-bedding, breastfeeding of low birthweight babies, and recognition of suspected pneumonia and administration of oral amoxicillin before referral. LHWs …	None specified	Intervention compared to control (received routine care through the existing national programme)	Not assessed	Not assessed	Not assessed	Not assessed	Care seeking for neonates with reported illness: control 93% vs. intervention 93%, p = 0.89 (no difference).
Tripathy et al. 2016	India	Cluster RCT	To test the effect of participatory women’s groups facilitated by ASHAs on birth outcomes, including neonatal mortality and improvements in practices for mothers and newborn infants	Accredited Social Health Activists (ASHAs)	ASHA-led women's group meetings	11 days	The training was divided into four phases of 3–4 days each.ASHAs were given an incentive of INR 100 (US$2) during training and INR 200 for each women’s group meeting. Training content was not specified.	Coordinators supervised about ten ASHAs each through bimonthly meetings in the first 3 months of the intervention, and meetings every month thereafter.	N/A	The intervention was a cycle of women’s group meetings led by ASHAs. Meetings were held fortnightly for the first four months (phases 1 and 2) and every month thereafter. It followed rules of participatory learning and action and had a four-phase structure, like previous women’s groups interventions, and as recommended by WHO. Phase 1: ASHAs helped the groups identify and prioritise maternal and …	None specified	Interviewer visited mothers at baseline and endline	Not assessed	Not assessed	Not assessed	Not assessed	Care sought for newborn health problems: Baseline intervention - 46% vs. baseline control - 60% compared with baseline evaluation -72% vs. evaluation control-77%
Waiswa et al. 2015	Uganda	Cluster RCT	To assess the effect of the UNEST intervention on essential newborn care practices and care-seeking	Community health workers (CHWs)	Home visit package with health facility strengthening within existing health system constraints to	5 days	Training modules included goal-oriented ANC, managing maternal complications, infection prevention, managing normal labour and partograph use, neonatal resuscitation, care of the sick newborn, and extra care for the small baby using kangaroo mother care. Space for newborn care, including designated kangaroo mother care beds, was set up in the referral sites. In the comparison villages, women and …	After the initial training no additional off-site trainings were conducted, but knowledge and skills were reinforced during quarterly supervisory meetings and through directly observed supervision.	3 visits: Days 1, 3 and 7	Dialogue with mother, husband, key family members on topics such as birth preparedness, ANC, danger signs of pregnancy, clean delivery practices, immediate MNH practices, newborn danger signs, breastfeeding, cord care, immunization, feeding hygiene, family planning.	None specified	Baseline and endline data	Not assessed	Not assessed	Not assessed	Not assessed	No difference in care-seeking for newborn illness, which was high (around 95%) in both arms.
